# Supplementary material for: Assessment of TP53 Mutations in Benign and Malignant Salivary Gland Neoplasms
Source: PLoS One. 2012 Jul 19;7(7):e41261. doi: 10.1371/journal.pone.0041261 (PMC3400573; doi:10.1371/journal.pone.0041261)
Supplement: Table S2 — Expanded results of TP53 mutations assessment, loss of heterozygosity and immunohistochemistry of all salivary gland neoplasms included in the study. * LOH analysis was not carried out in these samples, as they did not harbor normal tissue control or due to small amount of available tissue; **the immunostaining was not done in these samples due to small amount of available tissue; NA = not available; □ Homozygous ○ Heterozygous LOH (loss of heterozygosity); Sample #19 disease recurred 6 years after diagnosis and patient #27 died of disease 4 years after diagnosis. DNA from samples #20,23,24,29–34 was retrieved from FFPE material. Not all introns were possible to be analyzed, as our primers were designed to sequence the exons. (XLS) [file pone.0041261.s002.xls]

## Sheet: Plan1
Sample	Age	Location	T size	IHC	17p markers		Exons										Introns possible to be analyzed
					TP53	AFM238 WF2	exon2	exon3	exon4	exon5	exon6	exon7	exon8	exon9	exon10	exon11	intron2	intron7	intron8	intron9	intron10
Pleomorphic Adenoma (n=16)
1	67	hard palate	T2	+	*	*	no	no	SNP rs1042522 (homo) missense	no	no	no	no	no	no	no	SNP rs1642785 (hetero)	SNP rs1642786 (homo); SNP g.13465G>A (hetero)	no	no	no
2	28	soft palate	T2	+			no	no	SNP rs1042522 (hetero) missense	no	no	no	no	no	no	no	SNP rs1642785 (homo)	SNP rs1642786 (homo); SNP g.13465G>A (hetero)	no	no	no
3	44	upper lip	T1	+	*	*	no	no	SNP rs1042522 (homo) missense	no	no	no	no	no	no	no	SNP rs1642785 (homo)	SNP rs1642786 (homo); SNP g.13465G>A (hetero)	no	no	no
4	16	hard palate	NA	**	*	*	no	no	SNP rs1042522 (homo) missense	no	no	no	no	no	no	no	SNP rs1642785 (homo)	SNP rs1642786 (homo); SNP g.13465G>A (hetero)	no	no	no
5	25	parotid	T1	-			no	no	SNP rs1042522 (homo) missense	no	no	no	g.13874G>A (hetero) silent	no	no	no	SNP rs1642785 (hetero)	SNP rs1642786 (homo); SNP g.13465G>A (hetero)	no	no	no
6	46	parotid	NA	-	□		no	no	SNP rs1042522 (homo) missense	no	no	no	no	no	no	no	SNP rs1642785 (homo)	SNP rs1642786 (homo); SNP g.13465G>A (hetero)	g.13941G>A (hetero)	no	no
7	51	parotid	NA	-	*	*	no	no	SNP rs1042522 (hetero) missense	no	no	no	no	no	no	no	SNP rs1642785 (hetero)	SNP rs1642786 (homo); SNP g.13465G>A (hetero)	no	no	no
8	76	submandibular	T1	-			no	no	SNP rs1042522 (hetero) missense	no	no	no	g.13874G>A (hetero) silent	no	no	no	SNP rs1642785 (hetero)	SNP rs1642786 (homo); SNP g.13465G>A (hetero)	g.13941G>A (hetero)	no	SNP rs17880847 (hetero)
9	35	submandibular	T3	-	□		no	no	SNP rs1042522 (homo) missense	no	no	no	g.13874G>A (hetero) silent	no	no	no	SNP rs1642785 (homo)	SNP rs1642786 (homo); SNP g.13465G>A (hetero)	no	no	no
10	30	upper lip	NA	**	*	*	no	no	SNP rs1042522 (hetero) missense	no	no	no	no	no	no	no	SNP rs1642785 (hetero)	SNP rs1642786 (homo); SNP g.13465G>A (hetero)	no	no	no
11	48	buccal mucosa	T2	+	*	*	no	no	SNP rs1042522 (hetero) missense	no	no	g.13322T>A (hetero) missense	no	no	no	no	SNP rs1642785 (hetero)	SNP rs1642786 (homo); SNP g.13465G>A (hetero)	no	no	no
12	73	soft/hard palate	T3	-			no	no	SNP rs1042522 (hetero) missense	no	no	no	no	no	no	no	SNP rs1642785 (hetero)	SNP rs1642786 (homo); SNP g.13465G>A (hetero)	no	no	no
13	58	parotid	NA	+	*	*	no	no	SNP rs1042522 (homo) missense	no	SNP rs1800372 (hetero) silent	no	no	no	no	no	SNP rs1642785 (hetero)	SNP rs1642786 (homo); SNP g.13465G>A (hetero)	no	no	no
14	22	parotid	T1	-	*	*	no	no	SNP rs1042522 (hetero) missense	no	no	no	no	no	no	no	SNP rs1642785 (hetero)	SNP rs1642786 (homo); SNP g.13465G>A (hetero)	no	no	no
15	46	parotid	T1	-			no	no	SNP rs1042522 (hetero) missense	no	no	no	no	no	no	no	SNP rs1642785 (homo)	SNP rs1642786 (homo); SNP g.13465G>A (hetero)	no	no	no
16	20	buccal mucosa	T1	+			no	no	no	no	no	no	no	no	no	no	SNP rs1642785 (homo)	SNP rs1642786 (homo); SNP g.13465G>A (hetero)	no	no	no
Basal Cell Adenoma (n=1)
17	48	parotid	NA	-		□	no	no	SNP rs1042522 (homo) missense	no	no	no	g.13874G>A (hetero) silent	no	no	no	SNP rs1642785 (homo)	SNP rs1642786 (homo); SNP g.13465G>A (hetero)	no	no	no
Mucynous Cystadenoma (n=1)
18	40	palate	NA	-	□		no	no	SNP rs1042522 (homo) missense	no	no	no	no	no	no	no	SNP rs1642785 (homo)	SNP rs1642786 (homo); SNP g.13465G>A (hetero)	no	no	no
Ploymorphous Low Grade Adenocarcinoma (n=4)
19	61	Soft palate	T3	+	*	*	no	no	SNP rs1042522 (homo) missense	no	no	no	g.13874G>A (hetero) silent	no	no	no	SNP rs1642785 (homo)	SNP rs1642786 (homo); SNP g.13465G>A (hetero)	g.13941G>A (hetero); g.13911G>A (hetero)	no	no
20	64	Hard palate	NA	+			no	no	SNP rs1042522 (homo) missense	no	no	g.13346A>G (homo) missense	no	no	no	no	SNP rs1642785 (homo)	SNP rs1642786 (homo)	no	no	no
21	50	Soft palate	T2	+			no	no	SNP rs1042522 (hetero) missense	no	no	no	no	no	no	no	SNP rs1642785 (hetero)	SNP rs1642786 (homo); SNP g.13465G>A (hetero)	no	no	no
22	67	Hard palate	T2	+	□		no	no	SNP rs1042522 (homo) missense	no	no	no	no	no	no	no	SNP rs1642785 (homo)	SNP rs1642786 (homo); SNP g.13465G>A (hetero)	no	no	no
Mucoepidermoid Carcinoma (n=4)
23	28	Hard palate	NA	+	*	*	no	no	SNP rs1042522 (homo) missense	no	no	no	no	no	no	no	SNP rs1642785 (homo)	SNP rs1642786 (homo)	g.13916A>G (hetero)	no	no
24	53	NA	NA	+	*	*	no	no	SNP rs1042522 (homo) missense	no	no	no	no	no	g.16987T>A (hetero) missense	no	SNP rs1642785 (hetero)	SNP rs1642786 (homo); SNP g.13465G>A (hetero)	no	no	no
25	25	Hard palate	T1	+	*	*	no	no	SNP rs1042522 (hetero) missense	no	no	no	no	no	no	no	SNP rs1642785 (hetero)	SNP rs1642786 (homo); SNP g.13465G>A (hetero)	no	no	no
26	67	Parotid	NA	-			no	no	SNP rs1042522 (homo) missense; g.11435G>A (hetero) silent	no	no	no	no	no	no	no	SNP rs1642785 (homo)	SNP rs1642786 (homo); SNP g.13465G>A (hetero)	no	no	no
Adenoid Cystic Carcinoma (n=4)
27	50	Hard palate	T4	+	*	*	no	no	SNP rs1042522 (homo) missense	no	no	no	no	no	no	no	SNP rs1642785 (homo)	SNP rs1642786 (homo); SNP g.13465G>A (hetero); SNP rs 67056327 (hetero)	g.13941G>A (hetero)	no	no
28	66	Submandibular	NA	+			no	no	SNP rs1042522 (hetero) missense	no	no	no	no	no	no	no	SNP rs1642785 (hetero)	SNP rs1642786 (homo); SNP g.13465G>A (hetero)	no	no	no
29	72	Parotid	T2	+	*	*	no	no	SNP rs1042522 (homo) missense	no	no	no	g.13860G>T ( hetero) nonsense	no	no	no	SNP rs1642785 (homo)	SNP rs1642786 (homo); SNP g.13465G>A (hetero)	no	no	no
30	37	Parotid	T2	+	*	*	no	no	SNP rs1042522 (homo) missense	no	no	no	no	no	no	no	SNP rs1642785 (homo)	SNP rs1642786 (homo); SNP g.13465G>A (hetero)	no	no	no
Carcinoma ex-Pleomorphic Adenoma (n=4)
31	57	Parotid	T2	+	*	*	no	no	SNP rs1042522 (homo) missense	no	no	no	no	no	no	no	SNP rs1642785 (homo)	SNP rs1642786 (homo); SNP g.13465G>A (hetero)	no	no	no
32	52	Parotid	T2	+	*	*	no	no	SNP rs1042522 (hetero) missense	no	no	no	no	no	no	no	SNP rs1642785 (hetero)	SNP rs1642786 (homo); SNP g.13465G>A (hetero)	no	no	no
33	84	Parotid	T2	+	*	*	no	no	no	no	no	no	no	no	no	no	no	SNP rs1642786 (homo); SNP g.13465G>A (hetero)	no	no	no
34	71	Parotid	T3	+	*	*	no	no	SNP rs1042522 (homo) missense	no	no	no	g.13872G>C (hetero) missense; g.13874G>A (hetero) silent	no	no	no	SNP rs1642785 (homo)	SNP rs1642786 (homo); SNP g.13465G>A (hetero)	g.13914C>T (hetero)	no	no
Basal Cell Adenocarcinoma (n=1)
35	77	Buccal mucosa	T2	+		□	no	no	no	no	no	no	no	no	no	no	no	SNP rs1642786 (homo); SNP g.13465G>A (hetero)	no	no	no
Cystadenocarcinoma (n=1)
36	59	Submandibular	T3	-			no	no	no	no	no	no	no	no	no	no	SNP rs1642785 (hetero)	SNP rs1642786 (homo)	no	SNP rs1800899 (hetero)	no
